# Supplementary material for: In Vivo Inhibition of miR-34a Modestly Limits Cardiac Enlargement and Fibrosis in a Mouse Model with Established Type 1 Diabetes-Induced Cardiomyopathy, but Does Not Improve Diastolic Function
Source: Cells. 2022 Oct 3;11(19):3117. doi: 10.3390/cells11193117 (PMC9563608; doi:10.3390/cells11193117)
Supplement: Supplementary file 1 [file cells-11-03117-s001.zip]

Archive with 1 entries (1 files):
- cells-1909458-supplementary.pdf
